# Supplementary material for: Molecular convergence of luminal androgen receptor and molecular apocrine defines a distinct entity in ER-negative breast tumors
Source: Breast Cancer Res. 2025 Dec 27;28:26. doi: 10.1186/s13058-025-02187-3 (PMC12853821; doi:10.1186/s13058-025-02187-3)
Supplement: Supplementary file 1 — Supplementary Material 1. [file 13058_2025_2187_MOESM1_ESM.xlsx]

## Sheet: Feuil2
Sample ID	RT-qPCR	RNABC	TNBCtype-4	TNBCtype-6	Tumoral Cells %	Lymphocytes %	Stromal cells %
SLSdiscovery
R50473	non MABC / non LAR	MABC	LAR	LAR	50	0	50
R46850	MABC/LAR	MABC	non LAR (BL2)	UNS (MSL/IM)	50	20	30
R46753	MABC/LAR	MABC	non LAR (BL2)	UNS (MSL/IM)	40	20	40
R50474	MABC/LAR	non MABC (BasL)	non LAR (M)	MSL	80	5	15
R50476	MABC/LAR	non MABC (BasL)	non LAR (BL2)	BL2	50	10	40
SLSvalidation
R51153	non MABC / non LAR	MABC	non LAR (BL2)	IM	50	10	40
R46757	MABC/LAR	MABC	non LAR (BL2)	IM	70	5-10	20-25
R46745	MABC/LAR	MABC	non LAR (BL2)	IM	50	10	40
R51156	MABC/LAR	MABC	non LAR (M)	MSL	45	0	55
R46743	MABC/LAR	MABC	non LAR (UNS (M/BL2))	UNS (M/BL2)	40	0	60
R51350	MABC/LAR	MABC	non LAR (M)	M	80	0	20
R51185	MABC/LAR	MABC	non LAR (BL2)	BL2	40	30	30
Supplementary Table 1. Summary of discordant cases between RNABC, TNBCtype, and RT-qPCR classifiers.
For each discordant sample from the SLSdiscovery and SLSvalidation cohorts, the table reports the estimated proportions of tumoral, lymphocytic, and stromal cells (based on H&E review), together with the corresponding TNBCtype-6, TNBCtype-4, RNABC, and RT-qPCR classifications.
